# Supplementary material for: LAG-3–associated CD8+ T-cell dysfunction in the cervical cancer tumor microenvironment
Source: Front Immunol. 2026 Jan 28;17:1750726. doi: 10.3389/fimmu.2026.1750726 (PMC12891123; doi:10.3389/fimmu.2026.1750726)
Supplement: Supplementary file 3 [file Table1.xlsx]

## Sheet: Sheet1
		T	HSIL	N
	subject	Percentage of LAG3 positive erae(％)
	1	0.19	0.29	0.12
	2	0.22	0.1	0.04
	3	0.23	0.23	0.11
	4	0.34	0.41	0.03
	5	0.34	0.51	0.05
	6	0.43	0.4	0.24
	7	0.51	0.47	0.02
	8	0.59	0.54	0.17
	9	0.6	0.11	0.04
	10	0.64	0.33	0.01
	11	0.68	0.52	0.02
	12	0.69	0.28	0.02
	13	0.88	0.4	0.01
	14	0.94	0.49	0.05
	15	0.95	0.23	0.03
	16	0.99	0.09	0.11
	17	1.18	0.43	0.05
	18	1.21	0.27	0.04
	19	1.25	0.36	0.03
	20	1.31	0.4	0.01
	21	1.31	0.18	0.09
	22	1.34	0.27	0.2
	23	1.37	0.52	0.1
	24	1.47	0.36	0.07
	25	1.54	0.11	0.03
	26	1.54	0.12	0.06
	27	1.55	0.04	0.11
	28	1.64	0.01	0.2
	29	1.71	0.49	0.02
	30	1.75	0.11	0.08
	31	1.79	0.43	0.38
	32	1.94	0.31	0.14
	33	1.95	0.43	0.13
	34	1.96	0.4	0.26
	35	1.98	0.09	0.03
	36	2.05	0.45	0
	37	2.09	0.4	0.24
	38	2.24	0.33	0
	39	2.24	0.05	0.07
	40	2.3	0.46	0.1
	41	2.32	0.3	0.02
	42	2.39	0.39	0
	43	2.5	0.58	0.01
	44	2.51	0.43	0.01
	45	2.53	0.66	0
	46	2.53	0.62	0.02
	47	2.62	0.26	0
	48	2.65	0.15	0
	49	2.7	0.23	0.03
	50	2.71	0.03	0.03
	51	2.82	0.02	0.04
	52	2.84	0.46	0.13
	53	2.94	0.16	0.01
	54	2.98	0.45	0.03
	55	3.04	0.12	0.06
	56	3.14	0.13	0.01
	57	3.4	0.16	0.02
	58	3.53	0.24	0.01
	59	4.28	0.35	0
	60	4.72	0.2	0.07
