# Supplementary material for: LAG-3–associated CD8+ T-cell dysfunction in the cervical cancer tumor microenvironment
Source: Front Immunol. 2026 Jan 28;17:1750726. doi: 10.3389/fimmu.2026.1750726 (PMC12891123; doi:10.3389/fimmu.2026.1750726)
Supplement: Supplementary file 4 [file Table2.xlsx]

## Sheet: Sheet1
	Channel_4::APC!!R	Channel_5::Cy7!!R
subject	CD8	CD4
1	306.922	255.159
2	289.959	286.697
3	478.297	438.984
4	489.535	227.053
5	422.08	180.056
6	1562.43	850.299
7	1582.6	731.097
8	2300.99	898.785
9	291.589	258.038
