# Supplementary material for: LAG-3–associated CD8+ T-cell dysfunction in the cervical cancer tumor microenvironment
Source: Front Immunol. 2026 Jan 28;17:1750726. doi: 10.3389/fimmu.2026.1750726 (PMC12891123; doi:10.3389/fimmu.2026.1750726)
Supplement: Supplementary file 5 [file Table3.xlsx]

## Sheet: Sheet1
Subiect	Age	Immunohistochemical score	Pathological type	Histological differentiation	FIGO stage	Lymph node metastasis	Lymphovascular and perineural invasion
1	58	0.19	CSCC	Well-differentiated	ⅠA	0	NO
2	58	0.34	CSCC	Well-differentiated	ⅠA	0	NO
3	52	0.34	CESC	Well-differentiated	ⅠA	0	NO		CESC	Cervical Adenocarcinoma
4	44	0.22	CSCC	Moderately differentiated	ⅠA	0	NO		CSCC	Cervical Squamous Cell Carcinoma
5	42	0.23	CSCC	Moderately differentiated	ⅠA	0	NO		CASC	Cervical Adenosquamous Carcinoma
6	42	0.64	CSCC	poorly differentiated	ⅠB	0	NO
7	41	0.51	CSCC	Well-differentiated	ⅠB	0	NO
8	51	0.94	CSCC	Well-differentiated	ⅠB	0	NO
9	35	0.95	CSCC	Well-differentiated	ⅠB	0	NO
10	62	0.68	CESC	Moderately to moderately–well differentiated	ⅠB	0	NO
11	44	1.18	CSCC	Moderately to moderately–well differentiated	ⅠB	0	NO
12	36	0.6	CSCC	Moderately differentiated	ⅠB	0	NO
13	47	0.69	CSCC	Moderately differentiated	ⅠB	0	NO
14	54	0.99	CSCC	Moderately differentiated	ⅠB	0	NO
15	38	1.21	CSCC	Moderately differentiated	ⅠB	0	NO
16	48	1.31	CSCC	poorly differentiated	ⅡA1	0	NO
17	42	1.54	CSCC	poorly differentiated	ⅡA1	0	NO
18	56	1.71	CSCC	poorly differentiated	ⅡA1	0	NO
19	48	2.24	CSCC	poorly differentiated	ⅡA1	0	NO
20	48	2.7	CSCC	poorly differentiated	ⅡA1	0	NO
21	39	2.71	CASC	poorly differentiated	ⅡA1	0	NO
22	65	1.34	CSCC	Poorly to moderately–poorly differentiated	ⅡA1	0	NO
23	62	1.25	CSCC	Moderately differentiated	ⅡA1	0	NO
24	61	1.31	CSCC	Moderately differentiated	ⅡA1	0	NO
25	33	1.37	CESC	Moderately differentiated	ⅡA1	0	NO
26	33	1.47	CSCC	Moderately differentiated	ⅡA1	0	NO
27	56	1.96	CSCC	Moderately differentiated	ⅡA1	0	NO
28	57	1.98	CESC	Moderately differentiated	ⅡA1	0	NO
29	33	2.3	CESC	Moderately differentiated	ⅡA1	0	NO
30	45	2.39	CSCC	Moderately differentiated	ⅡA1	0	NO
31	46	2.65	CESC	Moderately differentiated	ⅡA1	0	NO
32	44	2.82	CESC	Moderately differentiated	ⅡA1	0	NO
33	45	2.84	CESC	Moderately differentiated	ⅡA1	0	NO
34	71	2.53	CSCC	Moderately differentiated	ⅡA2	0	NO
35	56	2.98	CSCC	Moderately differentiated	ⅡA2	0	NO
36	40	3.4	CSCC	Moderately differentiated	ⅡA2	0	NO
37	52	0.43	CSCC	Moderately differentiated	ⅠB	0	YES
38	48	0.59	CSCC	Moderately differentiated	ⅠB	0	YES
39	52	0.88	CSCC	Moderately differentiated	ⅠB	0	YES
40	31	1.64	CSCC	poorly differentiated	ⅡA1	0	YES
41	43	2.53	CSCC	Moderately differentiated	ⅡA1	0	YES
42	73	1.95	CSCC	poorly differentiated	ⅡA2	0	YES
43	57	2.05	CSCC	poorly differentiated	ⅡA2	0	YES
44	44	2.09	CSCC	poorly differentiated	ⅡA2	0	YES
45	31	3.14	CSCC	poorly differentiated	ⅡA2	0	YES
46	68	2.62	CSCC	Well-differentiated	ⅡA2	0	YES
47	64	1.55	CSCC	Moderately differentiated	ⅡA2	0	YES
48	58	1.75	CSCC	Moderately differentiated	ⅡA2	0	YES
49	48	1.79	CSCC	Moderately differentiated	ⅡA2	0	YES
50	49	2.5	CSCC	Moderately differentiated	ⅡA2	0	YES
51	56	1.54	CSCC	poorly differentiated	ⅢC1	1	YES
52	56	1.94	CSCC	poorly differentiated	ⅢC1	5	YES
53	36	2.94	CSCC	poorly differentiated	ⅢC1	3	YES
54	59	4.28	CSCC	poorly differentiated	ⅢC1	4	YES
55	40	3.53	CSCC	Poorly to moderately–poorly differentiated	ⅢC1	3	YES
56	43	4.72	CSCC	Poorly to moderately–poorly differentiated	ⅢC1	12	YES
57	64	2.24	CSCC	Moderately differentiated	ⅢC1	7	YES
58	60	2.32	CSCC	Moderately differentiated	ⅢC1	1	YES
59	58	2.51	CSCC	Moderately differentiated	ⅢC1	2	YES
60	53	3.04	CSCC	Moderately differentiated	ⅢC1	2	YES
