# Supplementary material for: LAG-3–associated CD8+ T-cell dysfunction in the cervical cancer tumor microenvironment
Source: Front Immunol. 2026 Jan 28;17:1750726. doi: 10.3389/fimmu.2026.1750726 (PMC12891123; doi:10.3389/fimmu.2026.1750726)
Supplement: Supplementary file 6 [file Table4.xlsx]

## Sheet: 1
		total	Singlets	CD3	CD8	CD69	TN	TCM	TEM
	Freq. of Parent (%)	total | Freq. of Parent (%)	total/Singlets | Freq. of Parent (%)	total/Singlets/CD3 | Freq. of Parent (%)	total/Singlets/CD3/CD8 | Freq. of Parent (%)	total/Singlets/CD3/CD8/CD69 | Freq. of Parent (%)	total/Singlets/CD3/CD8/Q1: Comp-Alexa Fluor 700-A- , Comp-AmCyan-A+ | Freq. of Parent (%)	total/Singlets/CD3/CD8/Q2: Comp-Alexa Fluor 700-A+ , Comp-AmCyan-A+ | Freq. of Parent (%)	total/Singlets/CD3/CD8/Q3: Comp-Alexa Fluor 700-A+ , Comp-AmCyan-A- | Freq. of Parent (%)	total/Singlets/CD3/CD8/Q4: Comp-Alexa Fluor 700-A- , Comp-AmCyan-A- | Freq. of Parent (%)
LAG3+CD8+U14-1-1	100	37.8	96.7	31.7	36.4	4.01	47.6	13.5	15.7	23.3
LAG3+CD8+U14-1-2	100	40.2	96.9	33.3	36	4.14	46.5	14.5	15.2	23.8
LAG3+CD8+U14-1-3	100	36.3	96.9	35	38.3	4.21	44.3	14.5	17.5	23.6
LAG3+CD8+U14-1-4	100	38.3	96.8	33.5	37.1	4.24	43.8	14.9	17.6	23.7
LAG3+CD8+U14-1-5	100	37.2	96.4	33	35.7	4.26	44.8	14.5	16.5	24.2
LAG3-CD8+T+U14 1-1	100	46.6	99.1	32	57.6	7.98	35.4	28.6	22.2	13.8
LAG3-CD8+T+U14 1-2	100	45.4	99.1	31	57.1	7.94	33.9	29.3	22.6	14.1
LAG3-CD8+T+U14 1-3	100	43.2	99	29.4	57.7	8.1	31.5	26.2	26.7	15.6
LAG3-CD8+T+U14 1-4	100	42.9	98.9	30	61.2	7.56	29.9	27.9	25	17.2
LAG3-CD8+T+U14 1-5	100	42.2	98.9	30.1	60.2	7.3	30.5	27.4	25.6	16.5

## Sheet: 2
		total	Singlets	CD3	CD8	Ki67	T-bet
	Freq. of Parent (%)	total | Freq. of Parent (%)	total/Singlets | Freq. of Parent (%)	total/Singlets/CD3 | Freq. of Parent (%)	total/Singlets/CD3/CD8 | Freq. of Parent (%)	total/Singlets/CD3/CD8 | Median (Comp-PE-Texas Red-A :: null)	total/Singlets/CD3/CD8 | Median (Comp-PerCP-Cy5-5-A :: null)
LAG3+CD8+T+U14 1-1	100	93.7	92.5	18.7	31.6	40.7	56.5
LAG3+CD8+T+U14 1-2	100	92.9	91.4	20.1	32.1	42.4	56.5
LAG3+CD8+T+U14 1-3	100	93.2	91.4	20.1	32.4	39.4	54.5
LAG3+CD8+T+U14 1-4	100	93.2	91.8	19.9	33	37.3	57.9
LAG3+CD8+T+U14 1-5	100	93.4	91.6	18.8	32.3	38.2	57.9
LAG3-CD8+T+U14 1-1	100	89.8	94.4	22.2	40.6	69	152
LAG3-CD8+T+U14 1-2	100	90.2	94.7	22.2	41.5	74.5	156
LAG3-CD8+T+U14 1-3	100	90.1	94.4	23.2	41.8	59.2	131
LAG3-CD8+T+U14 1-4	100	90.3	94.3	22.8	42	54.5	128
LAG3-CD8+T+U14 1-5	100	88.4	94.5	23.4	42.5	54.5	121

## Sheet: 3
		total	Singlets	CD3	CD8	CD44	IFN-γ	IL-2	IL-10	TNF-α
	Freq. of Parent (%)	total | Freq. of Parent (%)	total/Singlets | Freq. of Parent (%)	total/Singlets/CD3 | Freq. of Parent (%)	total/Singlets/CD3/CD8 | Freq. of Parent (%)	total/Singlets/CD3/CD8/CD44 | Freq. of Parent (%)	total/Singlets/CD3/CD8/CD44/IFN-γ | Freq. of Parent (%)	total/Singlets/CD3/CD8/CD44/IL-2 | Freq. of Parent (%)	total/Singlets/CD3/CD8/CD44/IL-10 | Freq. of Parent (%)	total/Singlets/CD3/CD8/CD44/TNF-α | Freq. of Parent (%)
LAG3+CD8+T+U14-3-1	100	30.4	97.5	45	47.1	32.9	7.78	8.67	0.98	20.2
LAG3+CD8+T+U14-3-2	100	33.5	98.1	47.6	45	29.7	7.32	7.82	1.38	18
LAG3+CD8+T+U14-3-3	100	31.3	97.6	48.9	44.9	28.7	8.05	9.96	1.09	19.6
LAG3+CD8+T+U14-3-4	100	32.2	97.9	47.2	45	30.7	7.05	8.51	1.01	16.8
LAG3+CD8+T+U14-3-5	100	31.4	98	51.4	45.9	28.7	6.25	7.38	0.66	15.6
LAG3-CD8+T+U14-3-1	100	34.1	96.7	38	36.3	26.8	6.82	16.1	1.28	30.5
LAG3-CD8+T+U14-3-2	100	35.2	97.5	39.5	38.3	28.8	7.88	17.7	1.35	27
LAG3-CD8+T+U14-3-3	100	34.6	97.1	36.2	36.1	26.9	7.49	16.6	1.04	29.8
LAG3-CD8+T+U14-3-4	100	35.8	97.6	37.9	36.1	24.3	7.26	14.6	1.14	26
LAG3-CD8+T+U14-3-5	100	32.4	97.7	40.8	37.5	24.4	7.84	19.5	1.17	31.6
