# Supplementary material for: LAG-3–associated CD8+ T-cell dysfunction in the cervical cancer tumor microenvironment
Source: Front Immunol. 2026 Jan 28;17:1750726. doi: 10.3389/fimmu.2026.1750726 (PMC12891123; doi:10.3389/fimmu.2026.1750726)
Supplement: Supplementary file 7 [file Table5.xlsx]

## Sheet: T-1
				CD3	CD8	CD69	TCM	TEM
	Freq. of Parent (%)	total | Freq. of Parent (%)	total/Singlets | Freq. of Parent (%)	total/Singlets/CD3 | Freq. of Parent (%)	total/Singlets/CD3/CD8 | Freq. of Parent (%)	total/Singlets/CD3/CD8/CD69 | Freq. of Parent (%)	total/Singlets/CD3/CD8/TCM | Freq. of Parent (%)	total/Singlets/CD3/CD8/TEM | Freq. of Parent (%)
WT-model-T-3-1	100	2.55	82.6	28.7	57.5	33.9	19	65.9
WT-model-T-3-2	100	2.54	83.2	28.9	56.1	31.6	20.6	66
WT-model-T-3-3	100	2.06	86.5	33.6	57	32	20.5	65.2
WT-model-T-3-4	100	1.62	93.2	43.2	57.6	35.1	21.7	67
WT-model-T-3-5	100	1.54	87.9	43.4	57.5	35.4	22.3	66.4
KO-model-T-3-1	100	0.96	95.8	37	65.3	17.8	5.15	90.9
KO-model-T-3-2	100	0.96	95.7	36.7	64.5	17.7	5.41	89.6
KO-model-T-3-3	100	0.92	95.3	35	64.3	16.2	5.6	88.9
KO-model-T-3-4	100	0.88	95.4	33.6	64.2	16.9	4.7	89.8
KO-model-T-3-5	100	0.89	96.1	36.3	64.6	12	6	89.3

## Sheet: T-2
		total	Singlets	CD3	CD8	T-bet	Ki67
	Freq. of Parent (%)	total | Freq. of Parent (%)	total/Singlets | Freq. of Parent (%)	total/Singlets/CD3 | Freq. of Parent (%)	total/Singlets/CD3/CD8 | Freq. of Parent (%)	total/Singlets/CD3/CD8 | Median (Comp-PE-Texas Red-A :: null)	total/Singlets/CD3/CD8 | Median (Comp-PerCP-Cy5-5-A :: null)
WT-model-T-3-1	100	71.2	83.5	0.67	28.1	46.2	65.5
WT-model-T-3-2	100	72.3	88.3	0.54	28.2	47.5	71.9
WT-model-T-3-3	100	74.2	89.9	0.68	27.3	46.2	66.8
WT-model-T-3-4	100	72.6	89	0.81	24.6	46.2	70.6
WT-model-T-3-5	100	72.4	88.4	0.77	24.8	52.6	79.6
KO-model-T-3-1	100	62.4	82.1	1.51	12.5	146	190
KO-model-T-3-2	100	62.9	84.7	2.59	6.99	143	182
KO-model-T-3-3	100	61.2	86.7	1.3	12.6	147	192
KO-model-T-3-4	100	59.6	88.6	1.14	12.7	143	187
KO-model-T-3-5	100	61.3	88.4	0.91	13.6	155	205

## Sheet: T-3
		total	Singlets	CD3	CD8	CD44	IFN-γ	IL-2	IL-10	TNF-α
	Freq. of Parent (%)	total | Freq. of Parent (%)	total/Singlets | Freq. of Parent (%)	total/Singlets/CD3 | Freq. of Parent (%)	total/Singlets/CD3/CD8 | Freq. of Parent (%)	total/Singlets/CD3/CD8/CD44 | Freq. of Parent (%)	total/Singlets/CD3/CD8/CD44/IFN-γ | Freq. of Parent (%)	total/Singlets/CD3/CD8/CD44/IL-2 | Freq. of Parent (%)	total/Singlets/CD3/CD8/CD44/IL-10 | Freq. of Parent (%)	total/Singlets/CD3/CD8/CD44/TNF-α | Freq. of Parent (%)
WT-model-T-3-1	100	5.57	94.4	5.03	40.6	85.4	16.8	1.12	1.44	4.14
WT-model-T-3-2	100	5.81	94.3	4.21	36.7	87.2	20.5	1.15	2.35	6.68
WT-model-T-3-3	100	5.64	96.1	4.97	39.8	89.1	19	0.82	0.5	6.07
WT-model-T-3-4	100	6.52	95.1	4.29	32	86.6	19.9	1.78	0.78	7.23
WT-model-T-3-5	100	6.27	95.7	4.34	34.9	85.8	16.1	0.49	0.26	4.24
KO-model-T-3-1	100	6.38	89.7	4.24	48.4	63.6	22.1	4.54	1.04	13.1
KO-model-T-3-2	100	6.88	89.9	3.68	47.5	65.6	23.9	4.87	0.79	12.9
KO-model-T-3-3	100	6.51	91.1	3.93	47.4	64.8	23.4	5.51	1.04	13.9
KO-model-T-3-4	100	6.7	91.2	3.94	48.6	64.9	22.8	4.56	1.05	13.3
KO-model-T-3-5	100	6.95	91.3	3.96	38.2	61.9	22.2	4.23	1	11.8
